# Supplementary material for: Periarticular myositis and muscle fibrosis are cytokine-dependent complications of inflammatory arthritis
Source: JCI Insight. 2025 Mar 4;10(7):e179928. doi: 10.1172/jci.insight.179928 (PMC11981620; doi:10.1172/jci.insight.179928)
Supplement: Supporting data values [file jciinsight-10-179928-s094.xlsx]

## Sheet: Fig 1A
AIA TA	CTRL TA	AIA Hamstring	CTRL Hamstring	AIA Q	CTRL Q	AIA GC	CTRL GC
5	0	4	1	6	0	6	0
3	0	5	0	6	1	6	1
6	1	6	0	5	0	6	0
6	0	5	0	6	0	4	0
6	0	3	0	6	0	6	1
5	1	4	1	6	0	5	0

## Sheet: Fig 1B
STIA TA	CTRL TA	STIA GC	CTRL GC
0	0	2	0
6	0	5	0
0	0	3	0
2	0	0	0
1	0	4	0
1	1	0	1
1	0	0	0
0	0	0	0
0	0	1	0
1	0	1	0
2	0	0	0
0		0

## Sheet: Fig 1C
CIA Q	CTRL Q	CIA TA	CTRL TA
4	0	2	0
3	0	2	0
3	0	2	0
5	0	4	0
1	0	1	1
1	0	0	0
1	0	0	0
0		2
0		0

## Sheet: Fig 1D
L1	L2	L3	L4	L5
0	5	6	5	5
2	6	6	3	0
3	6	6	6	2
1	2	4	6	6
5	6	6	6	0
3	6	5	5	0
5	6	6	3	2

## Sheet: Fig 1E
CTRL	AIA D3	AIA D15	AIA D30	CTRL	AIA D3	AIA D15	AIA D30
0	6	6	1	0	1	0	0
1	6	5	3	0	0	0	0
0	6	4	3	0	0	0	0
0	3	4	4	0	0	0	0
0	6	3	2	0	0	0	1
0			1	1			0

## Sheet: Fig 2B
CTRL D3	AIA D3	CTRL D15	AIA D15
5.92	45.1	0.96	8.51
15.1	28.6	0.35	9.78
14.9	60.5	2.08	14.5
10.1	61.5	0.095	12.1
5.82	39.5	0.094	9.39
6.97	48.3	7.07	5.93

## Sheet: Fig 2C
Ccr2+ AIA D15	Ccr2+CTRL D15	LYVE1+ AIA D15	LYVE1+ CTRL D15	Ccr2+ AIA D3	Ccr2+ CTRL D3	LYVE1 AIA D3	LYVE1 CTRL D3
23.2	0	0.92	44.3	81.2	18.5	2.69	48.5
4.27	0.6	1.13	33.9	70.7	0.88	7.04	26.8
8.47	1.56	6.3	26.8	94.2	7.8	2.12	40.3
4.26	0.87	4.08	34.8	94.8	30.2	1.95	39.1
8.69	0	1.89	28.6	77.4	26.7	1.66	41.9
34.9	1.09	19.3	52.3	89.9	26.2	0.98	27

## Sheet: Fig 2D
ICAM1+ CTRL D3	ICAM1+ AIA D3	ICAM1+ CTRL D15	ICAM1+ AIA D15
40.5	98	67.9	93.9
20.7	92	29.1	97.1
62.2	97	40.5	92
64.3	98.7	61.5	94.5
64.6	98.3	24.3	94
68.2	98	35.7	89.3

## Sheet: Fig 2E
CTRL D7_TNF	AIA D7_TNF	CTRL D7_TGFβ	AIA D7_TGFβ	CTRL D7_IL1β	AIA D7_IL1β
0.957722	2.63374	0.41199	5.35587	0.6866	4.32558
0.287317	4.78861	1.44197	6.17985	1.46932	5.57519
1.19715	1.91544	0.41199	1.85396	0.48062	1.96367
1.55781	3.47559	1.73405	5.83848	1.36346	7.49092

## Sheet: Fig 3A
	AIA							CTRL
D3	128760	759243	294814	117107	483202	270269		53235.2	14726.3	24205.4	22631.4	9616.72	60222.6
D7	39184.8	14090.5	9420.88	5328.62	24319.7	10114.9	10588.2	1381.09	1152.83	1429.31	624.157	10588.2	7357.78
D15	21297.2	10190.3	19647.6	22554.8	47509.8	32152.7	21372.4	20680.3	9095.63	11685.4	4402.91	4114.69	2504.01

[truncated: 16 more sheets: Fig 3B, Fig 3C, Fig 3D, Fig 3E, Fig 4A, Fig 4B, Fig 5B_raw values, Fig 5B_AUC, Fig 5C, SFig 1A, SFig1B, SFig 3D, SFig 4A, SFig 4B, SFig 4C, SFig 4D]
